# Supplementary material for: Conservation and threatened status of plant species with extremely small populations in the karst region of southeastern Yunnan, China
Source: Front Plant Sci. 2024 Dec 24;15:1520363. doi: 10.3389/fpls.2024.1520363 (PMC11703871; doi:10.3389/fpls.2024.1520363)
Supplement: Supplementary file 1 [file Table1.xlsx]

## Sheet: Table S1
Table S1 The protection level, endangered status, conservation status, and scientific research of PSESP in various counties and cities in SE Yunnan
NO.	Family	Scientific name	Chinese name	Protected and endangered status			Conservation Action				Scientific research				Distribution status in SE Yunnan
				Protection level	Threat level	Endemic to China	In situ conservation	Ex situ conservation	Breeding	Reintroduction/ Reinforcement	Population Survey	Reproductive Biology	Conservation Genetics	Soil Microorganism
1	Cyatheaceae	Alsophila costularis	中华桫椤	Ⅱ	LC		√	√			√	√	√	√	Gejiu, Hekou, Jinping, Maguan, Mengzi, Pingbian, Yuangyang
2	Marattiaceae	Angiopteris sparsisora	法斗莲座蕨	Ⅱ	DD	√	√				√				Xichou
3	Marattiaceae	Angiopteris bipinnata	二回莲座蕨	Ⅱ	EN	√	√				√				Maguan, Malipo, Xichou
4	Marattiaceae	Christensenia aesculifolia	天星蕨	Ⅱ	CR		√	√			√				Hekou, Jinping
5	Cycadaceae	Cycas bifida	叉叶苏铁	Ⅰ	CR		√	√	√	√	√		√		Gejiu, Hekou, Jinping, Pingbian
6	Cycadaceae	Cycas chenii	陈氏苏铁	Ⅰ	VU	√	√	√	√				√		Honghe, Shiping
7	Cycadaceae	Cycas debaoensis	德保苏铁	Ⅰ	EN	√	√	√			√	√	√		Funing
8	Cycadaceae	Cycas diannanensis	滇南苏铁	Ⅰ	EN	√	√	√	√	√	√	√	√		Gejiu, Mengzi, Pingbian, Yuangyang
9	Cycadaceae	Cycas dolichophylla	长叶苏铁	Ⅰ	CR		√	√	√	√	√		√		Gejiu, Hekou, Maguan, Malipo, Pingbian, Wenshan
10	Cycadaceae	Cycas guizhouensis	贵州苏铁	Ⅰ	NT	√		√			√	√	√		Kaiyuan, Luxi, Mile, Qiubei
11	Cycadaceae	Cycas hongheensis	灰干苏铁	Ⅰ	CR	√	√	√	√	√	√		√		Gejiu
12	Cycadaceae	Cycas longipetiolula	长柄叉叶苏铁	Ⅰ	DD			√							Gejiu, Hekou, Jinping, Pingbian
13	Cycadaceae	Cycas multifrondis	多羽苏铁	Ⅰ	DD			√							Gejiu, Mengzi
14	Cycadaceae	Cycas multipinnata	多歧苏铁	Ⅰ	CR		√	√	√	√			√		Gejiu, Hekou, Honghe, Mengzi, Jianshui, Jinping, Pingbian
15	Cycadaceae	Cycas segmentifida	叉孢苏铁	Ⅰ	EN	√		√	√		√		√		Funing, Guangnan, Malipo
16	Cycadaceae	Cycas tangingii	谭清苏铁	Ⅰ	NT	√	√	√	√		√				Lvchun
17	Pinaceae	Pinus wangii	毛枝五针松	Ⅰ	EN	√	√	√	√		√		√	√	Maguan, Malipo, Xichou
18	Taxaceae	Amentotaxus yunnanensis	云南穗花杉	Ⅱ	VU		√	√	√		√		√		Funing, Gejiu, Hekou, Maguan, Malipo, Jinping, Lvchun, Pingbian, Xichou
19	Cupressaceae	Glyptostrobus pensilis	水松	Ⅰ	VU		√	√	√	√	√	√	√	√	Funing
20	Annonaceae	Wuodendron praecox	征镒木		EN										Hekou, Maguan
21	Aristolochiaceae	Aristolochia utriformis	囊花马兜铃	Ⅱ	EN	√		√							Pingbian, Wenshan
22	Aquifoliaceae	Ilex kaushue	扣树	Ⅱ	DD	√	√	√			√				Malipo
23	Begoniaceae	Begonia gulinqingensis	古林箐秋海棠	Ⅱ	DD	√	√	√	√	√	√				Hekou, Maguan
24	Begoniaceae	Begonia longicarpa	长果秋海棠		NT		√	√	√	√					Hekou
25	Begoniaceae	Begonia rhynchocarpa	喙果秋海棠		LC	√	√	√	√	√					Hekou
26	Bretschneideraceae	Bretschneidera sinensis	伯乐树	Ⅱ	NT		√	√	√		√	√	√	√	Hekou, Guangnan, Jinping, Malipo, Lvchun, Pingbian, Wenshan, Xichou, Yansha
27	Clusiaceae	Garcinia paucinervis	金丝李	Ⅱ	VU	√	√	√			√	√	√		Hekou, Jinping, Malipo
28	Dipterocarpaceae	Dipterocarpus retusus	东京龙脑香	Ⅰ	EN		√	√	√		√	√	√		Hekou, Jinping, Lvchun, Maguan, Pingbian
29	Dipterocarpaceae	Hopea chinensis	狭叶坡垒	Ⅱ	VU		√	√	√		√	√	√		Gejiu, Hekou, Jinping, Lvchun, Maguan, Pingbian
30	Dipterocarpaceae	Parashorea chinensis	望天树	Ⅰ	EN		√	√	√	√	√	√	√		Gejiu, Hekou, Maguan
31	Dipterocarpaceae	Vatica guangxiensis	广西青梅	Ⅰ	CR		√	√			√	√	√		Malipo, Pingbian
32	Ebenaceae	Diospyros minutisepala	小萼柿	Ⅱ		√									Funing
33	Elaeagnaceae	Elaeagnus bambusetorum	竹生羊奶子		LC	√									Mengzi
34	Ericaceae	Rhododendron guangnanense	广南杜鹃		CR	√									Guangnan
35	Ericaceae	Rhododendron longipedicellatum	长梗杜鹃			√		√	√		√	√	√		Malipo
36	Ericaceae	Rhododendron vialii	红马银花		VU			√	√		√	√	√		Gejiu, Jianshui, Jinping, Mengzi, Yuanyang
37	Euphorbiaceae	Tsaiodendron dioicum	希陶木		VU	√									Shiping
38	Fabaceae	Pterocarpus indicus	紫檀		CR		√	√	√		√			√	Hekou
39	Fagaceae	Cyclobalanopsis sichourensis	西畴青冈	Ⅱ	CR	√	√	√	√	√	√	√			Funing, Xichou
40	Fagaceae	Cyclobalanopsis tomentosinervis	毛脉青冈		LC	√									Jinping
41	Fagaceae	Lithocarpus longinux	长果柯		VU	√									Malipo
42	Fagaceae	Quercus marlipoensis	麻栗坡栎		VU	√		√	√						Malipo
43	Gesneriaceae	Hemiboeopsis longisepala	密序苣苔		EN						√				Hekou, Jinping, Lvchun
44	Gesneriaceae	Oreocharis mileensis	弥勒苣苔		EN	√	√	√	√		√	√	√		Mile, Wenshan
45	Gesneriaceae	Oreocharis rotundifolia	圆叶马铃苣苔		VU	√		√							Pingbian
46	Gesneriaceae	Petrocosmea grandiflora	大花石蝴蝶		VU	√		√	√	√	√				Mengzi
47	Hydrocharitaceae	Ottelia acuminata	海菜花	Ⅱ	VU		√	√			√	√	√		Guangnan, Shiping, Qiubei, Yanshan
48	Illiciaceae	Illicium difengpi	地枫皮	Ⅱ	EN	√					√	√	√		Malipo, Xichou
49	Juglandaceae	Annamocarya sinensis	喙核桃	Ⅱ	EN		√	√	√		√	√	√		Funing, Hekou, Jinping, Maguan, Malipo
50	Liliaceae	Paris xichouensis	西畴重楼	Ⅱ	CR	√		√							Xichou
51	Lowiaceae	Orchidantha yunnanensis	云南兰花蕉	Ⅱ	EN	√	√	√			√				Hekou, Malipo
52	Magnoliaceae	Alcimandra cathcartii	长蕊木兰	Ⅱ	VU		√	√	√		√	√	√		Guangnan, Jinping, Lvchun, Malipo, Pingbian, Wenshan, Xichou, Yuanyang
53	Magnoliaceae	Kmerria septentrionalis	单性木兰	Ⅰ	VU	√	√	√	√		√	√			Hekou, Maguan, Malipo
54	Magnoliaceae	Liriodendron chinensis	鹅掌楸	Ⅱ	LC		√	√	√		√	√	√		Jinping, Lvchun, Malipo, Mengzi, Wenshan, Yuanyang
55	Magnoliaceae	Magnolia odoratissima	馨香木兰	Ⅱ	EN	√		√	√		√		√		Guangnan, Maguan, Malipo, Xichou
56	Magnoliaceae	Magnolia phanerophlebia	显脉木兰		EN	√	√	√	√		√		√		Gejiu, Hekou, Jinping, Maguan
57	Magnoliaceae	Manglietia aromatica	香木莲	Ⅱ	CR						√	√	√		Guangnan, Maguan, Malipo, Xichou
58	Magnoliaceae	Manglietia hongheensis	红河木莲		VU	√	√				√				Jinping, Lvchun, Yuangyang
59	Magnoliaceae	Manglietia lucida	亮叶木莲		EN	√	√	√	√		√				Hekou, Jinping, Maguan
60	Magnoliaceae	Manglietia megaphylla	大叶木莲	Ⅱ	EN			√	√		√				Maguan, Malipo, Xichou
61	Magnoliaceae	Manglietia ovoidea	卵果木莲		EN	√	√	√	√	√	√				Maguan
62	Magnoliaceae	Manglietia ventii	毛果木莲	Ⅱ	EN		√	√	√	√	√	√	√		Hekou, Jinping, Pingbian, Yuanyang
63	Magnoliaceae	Manglietiastrum sinicum	华盖木	Ⅰ	CR	√	√	√	√	√	√	√	√	√	Hekou, Jinping, Maguan, Pingbian, Xichou
64	Magnoliaceae	Michelia glaucophylla	粉背含笑			√									Malipo
65	Magnoliaceae	Michelia iteophylla	鼠刺含笑		EN	√									Hekou, Jinping
66	Magnoliaceae	Michelia lacei	壮丽含笑		EN		√	√	√	√	√	√	√		Hekou, Jinping, Lvchun, Maguan, Malipo, Pingbian, Yuangyang
67	Magnoliaceae	Talauma hodgsonii	盖裂木		EN			√			√				Lvchun
68	Magnoliaceae	Tsongiodendron odorum	观光木	Ⅱ	VU			√	√		√	√	√		Funing, Hekou, Malipo
69	Malvaceae	Craigia yunnanensis	滇桐	Ⅱ	EN		√	√	√	√	√	√	√		Maguan, Malipo, Pingbian, Wenshan, Xichou
70	Malvaceae	Firmiana daweishanensis	大围山梧桐	Ⅱ		√	√								Hekou, Maguan
71	Malvaceae	Erythropsis kwangsiensis	广西火桐	Ⅰ	EN	√	√	√	√	√	√	√	√		Hekou, Maguan, Malipo
72	Malvaceae	Pterospermum menglunense	勐仑翅子树	Ⅱ	EN	√	√	√			√				Lvchun
73	Menispermaceae	Eleutharrhena macrocarpa	藤枣	Ⅱ	VU		√	√			√				Hekou, Maguan, Malipo, Pingbian, Xichou
74	Myristicaceae	Horsfieldia tetratepala	滇南风吹楠	Ⅱ	VU		√	√	√		√		√		Funing, Hekou, Jinping, Lvchun, Maguan, Malipo, Pingbian
75	Myristicaceae	Myristica yunnanensis	云南肉豆蔻	Ⅱ	EN						√	√	√	√	Jinping
76	Nyssaceae	Camptotheca acuminate	喜树		LC	√		√			√	√	√		Gejiu, Jinping, Shiping
77	Olacaceae	Malania oleifora	蒜头果	Ⅱ	VU	√	√	√	√	√	√	√	√	√	Funing, Guangnan
78	Oleaceae	Jasminum honghoense	红河素馨			√									Honghe, Shiping
79	Opiliaceae	Urobotrya latisquama	尾球木		LC										Gejiu, Mengzi
80	Orchidaceae	Bletilla formosana	小白及	Ⅱ	EN			√			√	√	√		Funing, Jinping, Wenshan, Xichou, Yanshan
81	Orchidaceae	Corybas taliensis	大理铠兰	Ⅱ	EN	√	√	√			√	√	√		Maguan
82	Orchidaceae	Cymbidium floribundum	多花兰	Ⅱ	VU			√			√	√	√		Funing, Malipo, Mengzi, Wenshan, Xichou, Yanshan
83	Orchidaceae	Cymbidium iridioides	黄蝉兰	Ⅱ	VU			√							Jianshui, Lvchun, Malipo, Pingbian, Yanshan, Yuanyang
84	Orchidaceae	Cymbidium wenshanense	文山红柱兰	Ⅰ	CR		√	√							Maguan, Wenshan
85	Orchidaceae	Cypripedium subtropicum	暖地杓兰	Ⅰ	VU	√	√	√			√	√			Maguan, Malipo, Xichou
86	Orchidaceae	Cypripedium lentiginosum	长瓣杓兰	Ⅱ	CR	√	√	√			√	√			Malipo, Mengzi, Pingbian
87	Orchidaceae	Dendrobium nobile	石斛	Ⅱ	VU			√			√	√	√		Shiping, Wenshan, Xichou, Yanshan
88	Orchidaceae	Dendrobium officinale	铁皮石斛	Ⅱ	EN			√			√	√	√		Guangnan, Malipo, Shiping, Wenshan, Xichou,
89	Orchidaceae	Dendrobium strongylanthum	梳唇石斛	Ⅱ	NT		√	√			√	√	√		Hekou, Lvchun, Maguan
90	Orchidaceae	Paphiopedilum concolor	同色兜兰	Ⅰ	VU		√	√			√	√	√	√	Gejiu, Jianshui, Shiping, Wenshan
91	Orchidaceae	Paphiopedilum gratrixianum	格力兜兰	Ⅰ	EN			√			√				Shiping
92	Orchidaceae	Paphiopedilum malipoense	麻栗坡兜兰	Ⅰ	CR		√	√			√				Hekou, Maguan, Malipo
93	Orchidaceae	Paphiopedilum tranlienianum	天伦兜兰	Ⅰ	EN			√							Malipo
94	Orchidaceae	Paphiopedilum wenshanense	文山兜兰	Ⅰ	EN	√	√	√		√	√		√	√	Shiping, Wenshan, Yanshan
95	Orchidaceae	Phaius wenshanensis	文山鹤顶兰	Ⅱ	CR	√		√							Hekou, Malipo, Wenshan
96	Orchidaceae	Phalaenopsis lobbii	洛氏蝴蝶兰	Ⅱ	EN			√			√		√		Malipo
97	Orchidaceae	Renanthera imschootiana	云南火焰兰	Ⅱ	CR			√			√				Shiping
98	Poaceae	Ferrocalamus strictus	铁竹	Ⅰ	NT	√					√				Jinping, Lvchun, Yuanyang
99	Primulaceae	Primula chapaensis	马关报春		EN		√	√			√				Hekou, Maguan
100	Primulaceae	Primula henryi	滇南报春		EN	√									Malipo, Pingbian
101	Ranunculaceae	Coptis quinquesecta	五裂黄连	Ⅱ	CR	√	√				√				Jinping
102	Rutaceae	Citrus hongheensis	红河橙	Ⅱ		√		√	√		√		√		Honghe, Lvchun
103	Sapindaceae	Dipteronia dyerana	云南金钱槭	Ⅱ	EN	√	√	√	√	√	√		√		Malipo, Mengzi, Pingbian, Wenshan
104	Sapindaceae	Acer crassum	厚叶槭		VU	√		√							Funing, Guangnan, Lvchun, Malipo, Wenshan
105	Sapindaceae	Acer paihengii	富宁槭		EN	√									Funing
106	Sapindaceae	Acer yangbiense	漾濞槭	Ⅱ	CR	√	√	√	√	√	√	√	√	√	Wenshan
107	Sapindaceae	Litchi chinensis	野荔枝	Ⅱ	EN						√				Funing, Hekou, Jinping, Maguan, Malipo, Pingbian, Xichou
108	Sapotaceae	Madhuca pasquieri	紫荆木	Ⅱ	VU		√	√			√	√	√		Hekou, Lvchuan, Malipo, Pingbian
109	Stemonaceae	Stemona kerrii	克氏百部		DD		√	√	√		√				Gejiu, Hekou, Jianshui, Shiping, Yuangyang
110	Styracaceae	Rehderodendron macrophyllum	大叶茉莉果		CR	√		√	√						Hekou
111	Theaceae	Camellia fascicularis	云南金花茶	Ⅱ	CR	√	√	√	√	√	√	√	√		Gejiu, Hekou, Maguan
112	Theaceae	Camellia hekouensis	河口长梗茶		EN	√		√							Hekou
113	Theaceae	Camellia mingii	富宁金花茶	Ⅱ	EN	√	√	√	√	√	√	√	√		Funing
114	Theaceae	Pyrenaria oblongicarpa	长核果茶		CR	√		√	√						Hekou, Maguan
115	Zingiberaceae	Etlingera yunnanensis	茴香砂仁	Ⅱ	CR	√					√	√			Jinping
116	Zingiberaceae	Siliquamomum tonkinense	长果姜	Ⅱ	CR		√	√	√		√				Hekou, Maguan, Malipo, Pingbian
						64 species	65 species	91 species	51 species	24 speces	84 species	45 speces	55 speces	11 species
Note: (I): National first-class protected wild plants; (II): National second-class key protected wild plants; (CR): Critically endangered; (EN): Endangered; (VU): Vulnerable; (NT): Near Threatened; (LC): Least Concern; (DD): Data Deficient.

## Sheet: Table S2
Table S2 Number of PSESPs in various counties and cities in SE Yunnan
NO.	County (City) Name	0-9 (Species)	10-19 (Species)	20-29 (Species)	30-39 (Species)	≥40 (Species)
1	Funing		√(16)
2	Gejiu		√ (18)
3	Guangnan		√ (10)
4	Hekou					√ (44)
5	Honghe	√ (4)
6	Jianshui	√ (5)
7	Jinping				√ (31)）
8	Kaiyuan	√ (1)
9	Luxi	√ (1)
10	Lvchun		√ (19)
11	Maguan				√ (35)
12	Malipo					√ (43)
13	Mengzi		√ (12)
14	Mile	√ (2)
15	Pingbian			√ (27)
16	Qiubei	√ (2)
17	Shiping		√ (12)
18	Wenshan		√ (18)
19	Xichou			√ (20)
20	Yanshan	√ (7)
21	Yuanyang		√ (11)
